# Supplementary material for: Distinct cellular and reproductive consequences of meiotic chromosome synapsis defects in syce2 and sycp1 mutant zebrafish
Source: PLoS Genet. 2025 Sep 5;21(9):e1011656. doi: 10.1371/journal.pgen.1011656 (PMC12425308; doi:10.1371/journal.pgen.1011656)
Supplement: S1 File — (XLSX) [file pgen.1011656.s010.xlsx]

## Sheet: Fig. 2C Synapsis lengths
Nucleus	Average Synapsis Length/cell
2022-10-25 syce2 WT nucleus 1	10.396
2022-10-25 syce2 WT nucleus 2	9.722
2022-10-25 syce2 WT nucleus 6	7.8268
2022-10-25 syce2 WT nucleus 8	6.1352
2022-10-25 syce2 WT nucleus 12	6.9156
2022-10-25 syce2 WT nucleus 17	6.4648
2022-10-25 syce2 WT nucleus 20	7.2404
2022-10-25 syce2 WT nucleus 28	7.0212
Nucleus	Average Synapsis Length/cell
2022-10-25 syce2 MUT nucleus 2	1.147
2022-10-25 syce2 MUT nucleus 5	1.257
2022-10-25 syce2 MUT nucleus 7	1.694
2022-10-25 syce2 MUT nucleus 8	0.987
2022-10-25 syce2 MUT nucleus 11	1
2022-10-25 syce2 MUT nucleus 16	0.906
2022-10-25 syce2 MUT nucleus 19	1.145

## Sheet: Fig. 2D Sycp1 intensity
WT Results						MUT Results
Averages of 25 scans-background per nucleus	EZ	MZ	LZ	P		EZ	MZ	LZ	P/D
	292.3	131.77	281.75	700.3		88.89	144.98	144.17	247.23
	172.95	414.47	318.34	357.95		123.09	84.73	57.19	98.59
	253.75	346.04	386.41	781.42		85.56	48.02	113.53	74.51
	126.82	364.44	509	722.77			133.69	120.58	114.67
	187.05	410.84		564.51			140.35		181.44
				385.44			96.2		93.58
				565.96					145.6
				472.25
EZ Mean	206.574					206.574
Normalized to WT EZ mean	1.41499	0.637883	1.36392	3.39007		0.430306	0.701831	0.69791	1.19681
	0.83723	2.0064	1.54105	1.73279		0.595864	0.410168	0.27685	0.477262
	1.22837	1.67514	1.87056	3.78276		0.414186	0.232459	0.549585	0.360694
	0.61392	1.76421	2.46401	3.49884			0.647177	0.583713	0.555104
	0.905487	1.98883		2.73273			0.679418		0.878329
				1.86587			0.465693		0.45301
				2.73974					0.704832
				2.28611

## Sheet: Fig. 2E Interaxis distance
syce2+/+ ♂	syce2-/- ♂
0.1572	0.18864
0.1572	0.18864
0.1572	0.18864
0.1572	0.18864
0.12576	0.1572
0.1572	0.1572
0.1572	0.1572
0.12576	0.18864
0.1572	0.12576
0.1572	0.1572
0.1572	0.18864
0.1572	0.18864
0.12576	0.1572
0.1572	0.1572
0.1572	0.1572
0.1572	0.1572
0.1572	0.1572
0.1572	0.1572
0.12576	0.18864
0.12576	0.1572
0.12576	0.1572
0.1572	0.1572
0.12576	0.1572
0.1572	0.1572
0.1572	0.1572
0.12576	0.1572
0.12576	0.12576
0.1572	0.1572
0.1572	0.18864
0.12576	0.18864
0.12576	0.1572
0.1572	0.18864
0.12576	0.18864
0.1572	0.18864
0.1572	0.18864
0.12576	0.18864
0.1572	0.18864
0.1572	0.1572
0.1572	0.18864
0.12576	0.1572
0.1572	0.1572
0.12576	0.18864
0.1572	0.1572
0.1572	0.22008
0.1572	0.12576
0.12576	0.1572
0.12576	0.1572
0.18864	0.1572
0.12576	0.1572
0.12576	0.1572
0.1572	0.18864
0.12576	0.1572
0.1572	0.1572
0.1572	0.18864
0.1572	0.18864
0.1572	0.1572
0.12576	0.18864
0.12576	0.1572
0.12576	0.1572
0.1572	0.1572
0.1572	0.1572
0.12576	0.1572
0.1572	0.1572
0.12576	0.1572
0.12576	0.1572
0.12576	0.1572
0.1572	0.1572
0.12576	0.1572
0.1572	0.1572
0.1572	0.1572
0.1572	0.1572
0.1572	0.1572
0.12576	0.18864
0.1572	0.1572
0.1572	0.12576
0.1572	0.12576
0.12576	0.1572
0.1572	0.1572
0.12576	0.1572
0.12576	0.1572
0.1572	0.1572
0.12576	0.18864
0.1572	0.1572
0.12576	0.1572
0.12576	0.12576
0.09432	0.1572
0.1572	0.18864
0.1572	0.18864
0.18864	0.1572
0.1572	0.12576
0.1572	0.1572
0.1572	0.1572
0.1572	0.18864
0.1572
0.12576
0.12576
0.1572
0.1572
0.12576
0.12576
0.12576
0.1572
0.1572
0.12576
0.1572
0.1572
0.1572
0.12576
0.1572
0.1572
0.12576
0.1572
0.12576
0.1572
0.12576
0.1572
0.1572
0.12576
0.1572
0.12576
0.12576
0.12576
0.12576
0.1572
0.1572
0.1572

## Sheet: Fig. 3C sycp1 #aligned pairs
nucleus #	stage	# paired sub-telomeric regions (out of 50)		nucleus #	stage	# paired sub-telomeric regions (out of 50)
2019-11-14 WT nucelus 19	leptotene	5		2019-11-14 sycp1 mut nucleus 8	leptotene	8
2019-11-14 WT nucelus 20	leptotene	11		2019-11-14 sycp1 mut nucleus 34	leptotene	4
2019-11-14 WT nucelus 37	leptotene	8		2019-11-14 sycp1 mut nucleus 35	leptotene	4
2021-05-24 WT nucleus 3	leptotene	7		2021-05-24 sycp1 mut nucleus 8	leptotene	10
2021-05-24 WT nucleus 6	leptotene	17		2021-05-24 sycp1 mut nucleus 14	leptotene	9
2021-05-24 WT nucleus 11	leptotene	31		2021-05-24 sycp1 mut nucleus 17	leptotene	9
2021-05-24 WT nucleus 19	leptotene	12		2021-05-24 sycp1 mut nucleus 21	leptotene	11
2021-05-24 WT nucleus 24	leptotene	7		2021-05-24 sycp1 mut nucleus 30	leptotene	1
2021-05-24 WT nucleus 27	leptotene	12		2021-05-24 sycp1 mut nucleus 31	leptotene	13
2021-05-24 WT nucleus 32	leptotene	5		2021-05-24 sycp1 mut nucleus 33	leptotene	0
2021-05-24 WT nucleus 34	leptotene	24		2021-05-24 sycp1 mut nucleus 48	leptotene	6
2021-05-24 WT nucleus 42	leptotene	4		2021-05-24 sycp1 mut nucleus 49	leptotene	9
2021-05-24 WT nucleus 43	leptotene	18		2021-05-24 sycp1 mut nucleus 50	leptotene	18
2021-05-24 WT nucleus 44	leptotene	9		2021-05-24 sycp1 mut nucleus 60	leptotene	8
2021-05-24 WT nucleus 69	leptotene	24		2021-05-24 sycp1 mut nucleus 62	leptotene	12
2021-05-24 WT nucleus 70	leptotene	28		2021-05-24 sycp1 mut nucleus 66	leptotene	17
2021-05-24 WT nucleus 74	leptotene	34		2021-05-24 sycp1 mut nucleus 68	leptotene	8
2021-05-24 WT nucleus 76	leptotene	11		2021-05-24 sycp1 mut nucleus 69	leptotene	18
2021-05-24 WT nucleus 83	leptotene	6		2021-05-24 sycp1 mut nucleus 77	leptotene	20
2021-05-24 WT nucleus 86	leptotene	1		2021-05-24 sycp1 mut nucleus 79	leptotene	6
2021-05-24 WT nucleus 87	leptotene	11		2021-05-24 sycp1 mut nucleus 85	leptotene	22
2021-05-24 WT nucleus 90	leptotene	16		2021-05-24 sycp1 mut nucleus 86	leptotene	20
2021-05-24 WT nucleus 92	leptotene	14		2021-05-24 sycp1 mut nucleus 96	leptotene	12
2021-05-24 WT nucleus 119	leptotene	15		2021-05-24 sycp1 mut nucleus 97	leptotene	16
2021-05-24 WT nucleus 121	leptotene	14		2021-05-24 sycp1 mut nucleus 104	leptotene	6
2021-05-24 WT nucleus 123	leptotene	11		2019-11-14 sycp1 mut nucleus 4	zygotene	30
2021-05-24 WT nucleus 127	leptotene	20		2019-11-14 sycp1 mut nucleus 6	zygotene	18
2019-11-14 WT nucleus 1	zygotene	50		2019-11-14 sycp1 mut nucleus 9	zygotene	28
2019-11-14 WT nucelus 5	zygotene	44		2019-11-14 sycp1 mut nucleus 10	zygotene	28
2019-11-14 WT nucelus 7	zygotene	47		2019-11-14 sycp1 mut nucleus 11	zygotene	33
2019-11-14 WT nucelus 10	zygotene	50		2019-11-14 sycp1 mut nucleus 12	zygotene	17
2019-11-14 WT nucelus 21	zygotene	50		2019-11-14 sycp1 mut nucleus 14	zygotene	28
2019-11-14 WT nucelus 23	zygotene	41		2019-11-14 sycp1 mut nucleus 15	zygotene	24
2019-11-14 WT nucelus 26	zygotene	39		2019-11-14 sycp1 mut nucleus 16	zygotene	29
2019-11-14 WT nucelus 27	zygotene	50		2019-11-14 sycp1 mut nucleus 17	zygotene	35
2019-11-14 WT nucelus 36	zygotene	40		2019-11-14 sycp1 mut nucleus 20	zygotene	35
2019-11-14 WT nucelus 38	zygotene	49		2019-11-14 sycp1 mut nucleus 21	zygotene	32
2019-11-14 WT nucelus 39	zygotene	48		2019-11-14 sycp1 mut nucleus 22	zygotene	30
2019-11-14 WT nucelus 41	zygotene	50		2019-11-14 sycp1 mut nucleus 23	zygotene	30
2021-05-24 WT nucleus 12	zygotene	43		2019-11-14 sycp1 mut nucleus 24	zygotene	39
2021-05-24 WT nucleus 15	zygotene	48		2019-11-14 sycp1 mut nucleus 26	zygotene	32
2021-05-24 WT nucleus 28	zygotene	47		2019-11-14 sycp1 mut nucleus 27	zygotene	31
2021-05-24 WT nucleus 31	zygotene	48		2019-11-14 sycp1 mut nucleus 28	zygotene	23
2021-05-24 WT nucleus 37	zygotene	47		2019-11-14 sycp1 mut nucleus 31	zygotene	40
2021-05-24 WT nucleus 40	zygotene	43		2019-11-14 sycp1 mut nucleus 36	zygotene	39
2021-05-24 WT nucleus 41	zygotene	42		2019-11-14 sycp1 mut nucleus 39	zygotene	43
2021-05-24 WT nucleus 46	zygotene	47		2019-11-14 sycp1 mut nucleus 40	zygotene	40
2021-05-24 WT nucleus 56	zygotene	45		2019-11-14 sycp1 mut nucleus 41	zygotene	37
2021-05-24 WT nucleus 67	zygotene	39		2021-05-24 sycp1 mut nucleus 2	zygotene	36
2021-05-24 WT nucleus 79	zygotene	40		2021-05-24 sycp1 mut nucleus 3	zygotene	39
2021-05-24 WT nucleus 82	zygotene	49		2021-05-24 sycp1 mut nucleus 7	zygotene	34
2021-05-24 WT nucleus 93	zygotene	42		2021-05-24 sycp1 mut nucleus 9	zygotene	19
2021-05-24 WT nucleus 94	zygotene	40		2021-05-24 sycp1 mut nucleus 10	zygotene	27
2021-05-24 WT nucleus 104	zygotene	40		2021-05-24 sycp1 mut nucleus 12	zygotene	24
2021-05-24 WT nucleus 108	zygotene	40		2021-05-24 sycp1 mut nucleus 13	zygotene	26
2021-05-24 WT nucleus 112	zygotene	33		2021-05-24 sycp1 mut nucleus 19	zygotene	34
2021-05-24 WT nucleus 113	zygotene	30		2021-05-24 sycp1 mut nucleus 22	zygotene	22
2021-05-24 WT nucleus 114	zygotene	28		2021-05-24 sycp1 mut nucleus 25	zygotene	43
2021-05-24 WT nucleus 115	zygotene	36		2021-05-24 sycp1 mut nucleus 34	zygotene	39
2021-05-24 WT nucleus 128	zygotene	40		2021-05-24 sycp1 mut nucleus 37	zygotene	44
2021-05-24 WT nucleus 130	zygotene	33		2021-05-24 sycp1 mut nucleus 46	zygotene	28
2021-05-24 WT nucleus 1	zygotene	48		2021-05-24 sycp1 mut nucleus 51	zygotene	21
2021-05-24 WT nucleus 4	zygotene	48		2021-05-24 sycp1 mut nucleus 54	zygotene	39
2021-05-24 WT nucleus 17	zygotene	49		2021-05-24 sycp1 mut nucleus 56	zygotene	28
2021-05-24 WT nucleus 47	zygotene	47		2021-05-24 sycp1 mut nucleus 57	zygotene	40
2021-05-24 WT nucleus 85	zygotene	49		2021-05-24 sycp1 mut nucleus 75	zygotene	29
2021-05-24 WT nucleus 89	zygotene	43		2021-05-24 sycp1 mut nucleus 11	zygotene	26
2021-05-24 WT nucleus 96	zygotene	47		2021-05-24 sycp1 mut nucleus 16	zygotene	41
2021-05-24 WT nucleus 100	zygotene	49		2021-05-24 sycp1 mut nucleus 45	zygotene	33
2021-05-24 WT nucleus 35	zygotene	45		2021-05-24 sycp1 mut nucleus 63	zygotene	34
2021-05-24 WT nucleus 51	zygotene	50		2021-05-24 sycp1 mut nucleus 6	zygotene	42
2021-05-24 WT nucleus 95	zygotene	48		2021-05-24 sycp1 mut nucleus 42	zygotene	39
2021-05-24 WT nucleus 99	zygotene	48		2021-05-24 sycp1 mut nucleus 55	zygotene	35
2021-05-24 WT nucleus 118	zygotene	48		2021-05-24 sycp1 mut nucleus 59	zygotene	32
2021-05-24 WT nucleus 129	zygotene	49		2021-05-24 sycp1 mut nucleus 70	zygotene	39
2021-05-24 WT nucleus 20	zygotene	50		2021-05-24 sycp1 mut nucleus 78	zygotene	38
2021-05-24 WT nucleus 65	zygotene	49		2021-05-24 sycp1 mut nucleus 98	zygotene	35
2021-05-24 WT nucleus 105	zygotene	50		2021-05-24 sycp1 mut nucleus 100	zygotene	37
2021-05-24 WT nucleus 107	zygotene	50		2021-05-24 sycp1 mut nucleus 27	zygotene	36
2021-05-24 WT nucleus 109	zygotene	50		2021-05-24 sycp1 mut nucleus 26	zygotene	39
2021-05-24 WT nucleus 5	zygotene	50		2021-05-24 sycp1 mut nucleus 28	zygotene	38
2021-05-24 WT nucleus 7	zygotene	50		2021-05-24 sycp1 mut nucleus 72	zygotene	44
2021-05-24 WT nucleus 10	zygotene	50		2021-05-24 sycp1 mut nucleus 74	zygotene	46
2021-05-24 WT nucleus 57	zygotene	50		2021-05-24 sycp1 mut nucleus 81	zygotene	47
2021-05-24 WT nucleus 63	zygotene	50		2021-05-24 sycp1 mut nucleus 102	zygotene	45
2021-05-24 WT nucleus 64	zygotene	50		2019-11-14 sycp1 mut nucleus 2	P/D-like	14
2021-05-24 WT nucleus 102	zygotene	50		2019-11-14 sycp1 mut nucleus 3	P/D-like	25
2021-05-24 WT nucleus 125	zygotene	50		2019-11-14 sycp1 mut nucleus 7	P/D-like	9
2019-11-14 WT nucelus 6	pachytene	50		2019-11-14 sycp1 mut nucleus 13	P/D-like	23
2019-11-14 WT nucelus 8	pachytene	50		2019-11-14 sycp1 mut nucleus 19	P/D-like	7
2019-11-14 WT nucelus 11	pachytene	50		2019-11-14 sycp1 mut nucleus 29	P/D-like	5
2019-11-14 WT nucelus 15	pachytene	45		2019-11-14 sycp1 mut nucleus 30	P/D-like	4
2019-11-14 WT nucelus 18	pachytene	50		2019-11-14 sycp1 mut nucleus 32	P/D-like	2
2019-11-14 WT nucelus 25	pachytene	49		2019-11-14 sycp1 mut nucleus 37	P/D-like	18
2019-11-14 WT nucelus 33	pachytene	50		2021-05-24 sycp1 mut nucleus 39	P/D-like	3
2019-11-14 WT nucelus 34	pachytene	50		2021-05-24 sycp1 mut nucleus 40	P/D-like	20
2021-05-24 WT nucleus 2	pachytene	49		2021-05-24 sycp1 mut nucleus 52	P/D-like	16
2021-05-24 WT nucleus 8	pachytene	50		2021-05-24 sycp1 mut nucleus 65	P/D-like	9
2021-05-24 WT nucleus 9	pachytene	50		2021-05-24 sycp1 mut nucleus 73	P/D-like	0
2021-05-24 WT nucleus 13	pachytene	50		2021-05-24 sycp1 mut nucleus 76	P/D-like	16
2021-05-24 WT nucleus 14	pachytene	49		2021-05-24 sycp1 mut nucleus 84	P/D-like	8
2021-05-24 WT nucleus 18	pachytene	50		2021-05-24 sycp1 mut nucleus 92	P/D-like	6
2021-05-24 WT nucleus 25	pachytene	49		2021-05-24 sycp1 mut nucleus 93	P/D-like	15
2021-05-24 WT nucleus 26	pachytene	49		2021-05-24 sycp1 mut nucleus 94	P/D-like	16
2021-05-24 WT nucleus 29	pachytene	50		2021-05-24 sycp1 mut nucleus 99	P/D-like	26
2021-05-24 WT nucleus 36	pachytene	50
2021-05-24 WT nucleus 39	pachytene	50
2021-05-24 WT nucleus 45	pachytene	50
2021-05-24 WT nucleus 48	pachytene	47
2021-05-24 WT nucleus 49	pachytene	50
2021-05-24 WT nucleus 50	pachytene	50
2021-05-24 WT nucleus 53	pachytene	50
2021-05-24 WT nucleus 54	pachytene	50
2021-05-24 WT nucleus 62	pachytene	50
2021-05-24 WT nucleus 68	pachytene	50
2021-05-24 WT nucleus 71	pachytene	50
2021-05-24 WT nucleus 78	pachytene	50
2021-05-24 WT nucleus 80	pachytene	50
2021-05-24 WT nucleus 81	pachytene	50
2021-05-24 WT nucleus 84	pachytene	50
2021-05-24 WT nucleus 98	pachytene	50
2021-05-24 WT nucleus 101	pachytene	50
2021-05-24 WT nucleus 106	pachytene	50
2021-05-24 WT nucleus 120	pachytene	48

## Sheet: Fig. 3E sycp1 aligned ends
Counterd the number of unsynapsed ends. If an instertital region had SC but the sub-telomeric region didn't, the sub-telomeric region was still counted
If a sub-telomeric region has a Sycp1 focus, it was not counted as unsynapsed
If It looked like axes were perpendicular to each other (cross), it was not counted as paired
nucleus #	#unsynapsed sub-telomeric regions	# paired unsynapsed sub-telomeric regions	proportion co-aligned unsynapsed sub-telomeric regions
2019-11-14 WT nucleus 3	15	5	0.333333
2019-11-14 WT nucleus 4	16	2	0.125
2019-11-14 WT nucleus 9	4	2	0.5
2019-11-14 WT nucleus 12	25	2	0.08
2019-11-14 WT nucleus 14	7	1	0.142857
2019-11-14 WT nucleus 16	8	0	0
2019-11-14 WT nucleus 28	19	4	0.210526
2019-11-14 WT nucleus 32	33	14	0.424242
2019-11-14 WT nucleus 40	18	1	0.0555556
2021-05-24 WT nucleus 52	28	17	0.607143
2021-05-24 WT nucleus 103	13	7	0.538462
Total # nuclei	total # unsynapsed sub-telomeric regions	total # paired unsynapsed sub-telomeric regions	overall proportion paired unsynapsed sub-telomeric regions	total # unpaired unsynapsed sub-telomeric regions	overall proportion unpaired sub-telomeric regions
11	186	55	0.295699	131	0.704301
Since there is no Sycp1 in the mutant, all sub-telomeric regions are unsynapsed. There are 25 bivalents each with 2 ends for a total of 50 unsynapsed sub-telomeric regions
value for paired regions are the same as for "sycp1 MUT" tab
If only the telomeres were touching end-to-end, it was not considered paired
If sub-telomeric axes were only perpendicular to each other in a cross configuration, it was not considered paired.
nucleus #	#unsynapsed sub-telomeric regions	# paired unsynapsed sub-telomeric regions	proportion co-aligned unsynapsed sub-telomeric regions
2019-11-14 mut nucleus 2	50	14	0.28
2019-11-14 mut nucleus 3	50	25	0.5
2019-11-14 mut nucleus 7	50	9	0.18
2019-11-14 mut nucleus 13	50	23	0.46
2019-11-14 mut nucleus 19	50	7	0.14
2019-11-14 mut nucleus 29	50	5	0.1
2019-11-14 mut nucleus 30	50	4	0.08
2019-11-14 mut nucleus 32	50	2	0.04
2019-11-14 mut nucleus 37	50	18	0.36
2021-05-24 mut nucleus 39	50	3	0.06
2021-05-24 mut nucleus 40	50	20	0.4
2021-05-24 mut nucleus 52	50	16	0.32
2021-05-24 mut nucleus 65	50	9	0.18
2021-05-24 mut nucleus 73	50	0	0
2021-05-24 mut nucleus 76	50	16	0.32
2021-05-24 mut nucleus 84	50	8	0.16
2021-05-24 mut nucleus 92	50	6	0.12
2021-05-24 mut nucleus 93	50	15	0.3
2021-05-24 mut nucleus 94	50	16	0.32
2021-05-24 mut nucleus 99	50	26	0.52
Total # nuclei	total # unsynapsed sub-telomeric regions	total # paired unsynapsed sub-telomeric regions	overall proportion paired unsynapsed sub-telomeric regions	total # unpaired unsynapsed sub-telomeric regions	overall proportion unpaired sub-telomeric regions
20	1000	242	0.242	758	0.758

## Sheet:  Fig. 4AB syce2 embryo tracking
syce2 paternal genotype
Within that brood, cross with the most eggs	Eggs spawned (WT sperm)	% fertilzation	syce2 WT 1 dpf	syce2 WT 5 dpf		syce2 mut sperm	% fertilzation	syce2 MUT 1 dpf	syce2 MUT 5 dpf
Brood 1 - 1/10/23 (S4461)	271	86.99	98.72	98.72		167	86.99	98.65	96.62
						166	70.3	99.14	99.14
						261	64.37	99.4	97.62
						560	94.57	99.23	99.04
						68	39.29	100	95.45
Brood 1 5/17/2023 (S4461)	104	74.04	100	83.12		119	43.75	97.96	73.47
	352	92.49	92.81	90.94
Brood 2 - 9/21/2023 (S4562)	44	95.45	100	100		276	93.07	99.22	96.08
	224	90.58	100	90.1		60	94.92	92.86	92.86
						161	98.76	99.37	90.57
						353	69.44	79.91	79.06
						180	96.51	92.77	83.73
Brood 3 - 7/3/24 (S4581)	233	72.32	100	99.22		239	45.06	95.24	94.29
	160	99.38	100	98.74		292	98.28	99.65	98.25
	305	95.08	98.28	97.93		624	67.62	95.21	93.52
	246	98.77	99.58	98.75		208	98.34	99.44	98.88
	402	92.5	95.68	95.41		469	95.57	99.48	97.94
	239	96.72	97.18	96.61		428	11.89	93.48	93.48
syce2 maternal genotype
Within that brood, cross with the most eggs	syce2 WT eggs	% fertilzation	syce2 WT 1 dpf	syce2 WT 5 dpf		syce2 mut eggs	% fertilzation	syce2 MUT 1 dpf	syce2 MUT 5 dpf
Brood 1 - 1/31/23 (S4461)	218	98.61	95.31	79.34		118	91.15	94.17	88.35
	64	26.56	88.24	88.24
Brood 2 - 9/13/23 (S4562)	74	100	100	98.65		150	87.33	92.37	80.15
Brood 2 - 9/27/23	268	96.6	60.55	37.5		396	89.51	92.86	91.43
Brood 3 - 4/30/24 (S4581)	505	100	98.9	97.14		32	100	78.13	62.5
	114	100	100	98.99		122	98.28	87.72	79.82
	282	98.83	99.21	98.82		183	99.44	18.18	10.23
	136	100	99.26	69.12		199	98.46	93.75	70.31
						241	98.27	46.7	20.7

## Sheet: Fig. 4C syce2 metaphase 
	syce2 +/+ embryo 1	syce2 +/+ embryo 2	syce2 +/+ embryo 3	syce2 +/+ embryo 4	syce2 +/+ embryo 5	syce2 +/+ embryo 6
nucleus 1	48	48	48	48	49	48
nucleus 2	50	48	48	50	49	48
nucleus 3	50	48	50	50	49	48
nucleus 4	50	50	50	50	49	48
nucleus 5	50	50	50	50	50	48
nucleus 6	50	50	50	50	50	50
nucleus 7	50	50	50	50	50	50
nucleus 8	50	50	50	50	50	50
nucleus 9	50	50	50	50	50	50
nucleus 10	50	50	50	50	50	50
Avg	49.8	49.4	49.6	49.8	49.5556	48.8889
	syce2 -/- normal embryo 1	syce2 -/- normal embryo 2	syce2 -/- normal embryo 3	syce2 -/- normal embryo 4	syce2 -/- normal embryo 5	syce2 -/- normal embryo 6
nucleus 1	48	45	40	44	41	51
nucleus 2	48	46	44	45	43	55
nucleus 3	49	46	46	46	48	60
nucleus 4	51	46	47	48	48	68
nucleus 5	53	46	52	48	48	68
nucleus 6	54	47	53	48	49	70
nucleus 7	54	47	55	52	51	72
nucleus 8	57	48	55	55	52	75
nucleus 9	57	54	59	57	52	75
nucleus 10	61	61	62	66	54	79
Avg	53.2	48.6	51.3	50.9	48.6	67.3
	syce2 -/- def embryo 1	syce2 -/- def embryo 2	syce2 -/- def embryo 3	syce2 -/- def embryo 4	syce2 -/- def embryo 5	syce2 -/- def embryo 6
nucleus 1	33	32	46	52	40	30
nucleus 2	36	32	47	52	43	30
nucleus 3	36	42	47	53	44	31
nucleus 4	36	48	48	53	52	31
nucleus 5	37	49	49	53	53	32
nucleus 6	41	53	51	54	56	33
nucleus 7	41	58	52	57	56	36
nucleus 8	42	63	52	58	56	38
nucleus 9	42	63	52	60	58	40
nucleus 10	44	66	53	68	60	42
Avg	38.8	50.6	49.7	56	51.8	34.3

## Sheet: Fig. 4DE sycp1 embryo tracking
sycp1 paternal								sycp1 MUT Total # eggs	sycp1 MUT eggs (fert + unfert)	% fertilzation
	sycp1 WT Total # eggs	sycp1 WT eggs (fert + unfert)	% fertilzation				2021-09-15	223	223	0
9/15/2021 (S4297)	239	229	0.296943				2021-09-15	287	282	0.0035461
2021-09-15	288	286	0.881119				2021-09-22	341	341	0
2021-09-15	414	404	0.730198				2021-09-30	301	301	0
2021-09-15	440	436	0.988532				2021-09-30	278	278	0
2021-09-30	324	324	0.404321				2022-06-16	159	159	0
2021-09-30	321	308	0.762987				2022-06-16	246	226	0
2021-09-30	70	70	1				2022-06-16	211	211	0
							2022-06-16	359	359	0
2022-06-16	202	202	0.925743
2022-06-16	223	223	0.838565
scyp1 maternal
	sycp1 WT Total # eggs	sycp1 WT eggs (fert + unfert)	% fertilzation	% sycp1 WT normal 1 dpf	% sycp1 WT normal 5 dpf			sycp1 MUT Total # eggs	sycp1 MUT eggs (fert + unfert)	% fertilzation	% sycp1 MUT normal 1 dpf	% sycp1 MUT normal 5 dpf
2018-10-11 (S3667)	113	111	0.972973	0.907407	0.907407		2018-10-11	42	42	0.97619	0.121951	0.0731707
2018-10-11	80	80	0.9125	0.986301	0.986301
2021-09-22 (S4297)	695	585	0.811966	0.991579	0.957895		2021-09-15	186	186	0.370968	0.202899	0.101449
2022-05-04 (S4434)	139	139	0.978417	0.941176	0.933824		2022-05-04	136	135	0.97037	0.21374	0.145038
2022-05-04	76	76	0.513158	0.615385	0.615385		2022-05-04	34	34	0.911765	0.354839	0.258065
2022-05-04	103	103	0.951456	0.918367	0.887755		2022-05-04	179	179	0.938547	0.130952	0.0714286
2022-05-04	193	193	0.974093	0.994681	0.989362		2022-05-04	198	198	0.909091	0.255556	0.183333
2022-05-04	142	142	0.93662	1	0.984962		2022-05-04	110	110	1	0.0636364	0.0181818
2022-05-04	108	107	0.971963	0.990385	0.990385		2022-05-04	268	268	0.958955	0.07393	0.0544747
2022-05-04	48	44	0.886364	1	0.974359		2022-05-04	305	304	0.930921	0.151943	0.0989399
2022-05-04	263	261	0.873563	0.890351	0.855263		2022-05-04	168	167	0.317365	0.207547	0.150943
scyp1
Stock number	Brood
S3667	Brood 1
S4297	Brood 2
S4347	Brood 3
S4434	Brood 4

## Sheet: Fig. 4F sycp1 metaphase 
	sycp1 +/+ embryo 1	sycp1 +/+ embryo 2	sycp1 +/+ embryo 3	sycp1 +/+ embryo 4	sycp1 +/+ embryo 5	sycp1 +/+ embryo 6
nucleus 1	49	43	48	49	47	49
nucleus 2	49	44	49	49	48	49
nucleus 3	49	46	49	50	48	50
nucleus 4	50	48	49	50	48	50
nucleus 5	50	49	50	50	48	50
nucleus 6	50	49	50	50	49	50
nucleus 7	50	49	50	50	49	50
nucleus 8	50	49	50	50	50	50
nucleus 9	50	50	50	50	50	50
nucleus 10	50	50	50	50	50	50
Avg	49.7	47.7	49.5	49.8	48.7	49.8
	sycp1 -/- normal embryo 1	sycp1 -/- normal embryo 2	sycp1 -/- normal embryo 3	sycp1 -/- normal embryo 4	sycp1 -/- normal embryo 5	sycp1 -/- normal embryo 6
nucleus 1	37	29	48	43	36	31
nucleus 2	46	30	51	43	42	39
nucleus 3	49	38	53	44	48	42
nucleus 4	44	42	53	51	49	44
nucleus 5	51	42	53	51	49	45
nucleus 6	52	43	54	51	50	48
nucleus 7	55	45	55	52	51	48
nucleus 8	60	47	56	53	51	48
nucleus 9	66	52	61	53	54	48
nucleus 10	67	52	62	61	56	48
Avg	52.7	42	54.6	50.2	48.6	44.1
	sycp1 -/- def embryo 1	sycp1 -/- def embryo 2	sycp1 -/- def embryo 3	sycp1 -/- def embryo 4	sycp1 -/- def embryo 5	sycp1 -/- def embryo 6
nucleus 1	15	16	32	32	33	37
nucleus 2	22	20	39	35	41	42
nucleus 3	22	22	42	35	41	43
nucleus 4	24	23	43	36	44	43
nucleus 5	24	24	43	43	45	44
nucleus 6	26	25	47	44	46	45
nucleus 7	38	25	47	45	47	48
nucleus 8	41	35	52	45	48	48
nucleus 9	44	42	54	46	48	49
nucleus 10	47	43	56	47	48	54
Avg	30.3	27.5	45.5	40.8	44.1	45.3

## Sheet: Fig. 4G Adult offspring
Maternal genotype	# embryos placed in nursery	% survival to adulthood
syce2 WT Brood 1	165	0.70303
syce2 MUT Brood 1	163	0.453988
sycp1 WT Brood 3	124	0.556452
sycp1 MUT Brood 3	124	0.491935
sycp1 WT Brood 3 (replicate)	128	0.960938
sycp1 MUT Brood 3 (replicate)	48	0.645833

[truncated: 9 more sheets: Fig. 5ADE sex ratios, Fig. 5C syce2 oocyte size, Fig. 5F scyp1;dmrt1 fertilty, Fig. 5 H sycp1dmrt1 ocyte size, Fig. 5JK GSI, Fig 6BDEH, Fig. 6C chr configurations, Fig. 7D Rad51 foci, Fig. 8D Interaxis dist]
